# Supplementary material for: Evaluating acute image ordering for real-world patient cases via language model alignment with radiological guidelines
Source: Commun Med (Lond). 2025 Aug 4;5:332. doi: 10.1038/s43856-025-01061-9 (PMC12322208; doi:10.1038/s43856-025-01061-9)
Supplement: Supplementary file 4 — Supplementary Data 1 [file 43856_2025_1061_MOESM4_ESM.xlsx]

## Sheet: Fig1a
Random Seed	Synthetic	USMLE	JAMA	NEJM	BIDMC
42	31.41	47.53	20.1	27.22	30.22
43	28.85	48.15	18.96	27.22	30.22
44	32.69	45.06	20.1	27.22	28.78
45	32.05	45.68	19.17	29.75	30.22
46	30.77	48.15	18.76	27.85	28.06

## Sheet: Fig1b
Random Seed	Synthetic	USMLE	JAMA	NEJM	BIDMC
42	28.48	6.37	7.35	8.28	11.45
43	28.95	6.96	7.28	8.33	10.61
44	28.76	7.64	7.3	7.69	11.63
45	28.76	7.05	7.27	7.74	11.45
46	27.92	7.64	7.14	8.28	10.94

## Sheet: Fig1c
Random Seed	Synthetic	USMLE	JAMA	NEJM	BIDMC
42	3.31	17.2	9.19	5.73	2.29
43	3.95	15.19	9.67	4.49	3.79
44	3.27	15.29	9.87	7.05	3.1
45	3.92	14.1	9.45	3.23	3.05
46	4.55	14.65	9.3	5.73	2.34

## Sheet: Fig2
ACR AC Topic Accuracy	DBRX*					Mistral-8x7B*					Command R+*					Llama 3*					GPT-4					Claude Sonnet-3.5
Random Seed	42	43	44	45	46	42	43	44	45	46	42	43	44	45	46	42	43	44	45	46	42	43	44	45	46	42	43	44	45	46
Synthetic	51.28	51.92	52.56	49.36	51.92	53.21	53.21	53.21	51.28	52.56	49.36	50	50.64	51.28	49.36	58.97	58.33	59.62	59.62	60.9	62.18	59.62	58.33	60.9	61.54	60.26	62.82	62.18	63.46	62.82
USMLE	60.12	59.54	61.27	61.27	62.72	62.72	63.01	64.16	63.29	63.87	66.67	67.9	67.28	66.05	67.9	70.52	70.23	71.68	69.94	71.97	76.08	76.3	76.59	75.72	75.72	72.84	74.07	74.07	74.69	74.07
JAMA	51.75	52.78	49.69	51.65	51.86	50.82	50.93	50.82	51.65	51.86	42.28	41.35	41.66	42.69	40.52	62.99	62.68	61.96	62.16	61.75	62.68	62.27	62.78	63.3	62.76	63.42	63.63	64.46	64.04	63.32
NEJM	29.11	37.34	32.28	27.85	30.38	20.09	17.72	14.56	15.19	32.91	27.85	31.65	32.91	31.65	29.75	42.41	43.67	43.04	42.41	41.14	3.8	4.43	1.9	3.8	1.27	50	48.1	48.73	49.37	46.84
BIDMC	51.8	46.76	51.08	48.2	52.52	50.36	50.36	50.36	48.92	49.64	49.64	44.6	46.04	46.04	45.32	56.83	59.71	58.99	59.71	58.27	58.27	58.7	56.83	57.66	56.83	62.59	61.87	61.15	61.15	62.59

## Sheet: Fig3b
Claude Sonnet-3.5 ACR AC Topic Accuracy	Baseline					RAG					ICL					COT					ICL-COT
Random Seed	42	43	44	45	46	42	43	44	45	46	42	43	44	45	46	42	43	44	45	46	42	43	44	45	46
Synthetic	60.26	62.82	62.18	63.46	62.82	65.38	64.74	65.38	62.82	66.67	61.69	64.9	61.69	63.62	63.62	75.64	73.08	74.36	76.92	78.85	63.97	60.64	61.28	58.72	63.85
USMLE	72.84	74.07	74.07	74.69	74.07	75.93	75.93	75.93	75.31	74.69	74.69	75.93	75.93	76.54	77.16	79.63	80.86	83.33	81.48	82.72	73.17	73.78	73.17	72.55	73.17
JAMA	63.42	63.63	64.46	64.04	63.32	63.21	64.15	64.04	65.08	65.8	64.97	65.08	65.18	64.97	65.28	73.78	73.47	73.89	72.95	74.72	61.43	60.81	62.32	61.75	61.33
NEJM	50	48.1	48.73	49.37	46.84	54.43	52.53	53.16	54.43	53.8	50.63	51.27	51.27	50	50	65.19	67.09	65.82	68.99	62.66	47.3	47.94	49.83	52.37	49.2
BIDMC	62.59	61.87	61.15	61.15	62.59	61.15	63.31	61.15	60.43	61.15	61.15	64.03	64.03	63.31	62.59	69.06	68.35	70.5	68.35	70.5	59.86	59.14	61.3	62.02	58.42

## Sheet: Fig3c
Llama 3 ACR AC Topic Accuracy	Baseline					RAG					ICL					COT					ICL-COT					MFT
Random Seed	42	43	44	45	46	42	43	44	45	46	42	43	44	45	46	42	43	44	45	46	42	43	44	45	46	42	43	44	45	46
Synthetic	58.97	58.33	59.62	59.62	60.9	44.23	43.59	46.15	44.23	42.31	63.46	62.82	61.54	61.54	62.82	60.9	59.62	61.54	59.62	59.62	57.69	57.69	58.97	57.05	58.33	62.16	62.16	59.46	60.36	61.26
USMLE	70.52	70.23	71.68	69.94	71.97	55.56	54.94	59.88	59.26	54.94	77.78	77.16	78.4	77.78	76.54	72.84	72.22	73.46	73.46	74.07	72.84	71.6	71.6	72.84	73.46	70.34	72.88	69.49	71.19	69.49
JAMA	62.99	62.68	61.96	62.16	61.75	32.23	32.85	32.12	30.98	32.12	63.21	62.8	63.01	62.69	63.21	60.52	60.83	60.1	60.83	60.52	61.55	61.04	61.14	61.66	61.24	60.63	61.06	60.74	60.74	60.63
NEJM	42.41	43.67	43.04	42.41	41.14	32.28	35.44	32.91	32.91	33.54	49.37	51.9	50	52.53	51.9	42.41	41.77	39.87	42.41	39.87	48.1	46.2	46.84	44.94	48.73	46.36	47.27	47.27	47.27	43.64
BIDMC	56.83	59.71	58.99	59.71	58.27	43.88	44.6	42.45	44.6	38.85	60.43	59.71	59.71	58.99	59.71	59.71	58.99	58.27	59.71	58.27	56.83	58.99	57.55	56.83	58.27	56.38	58.51	57.45	58.51	59.57

## Sheet: Fig4b
Claude Sonnet-3.5 Imaging Accuracy	Baseline					Evidence-Based (Baseline)					Evidence-Based (Optimized)
Random Seed	42	43	44	45	46	42	43	44	45	46	42	43	44	45	46
Synthetic	31.41	28.85	32.69	32.05	30.77	78.06	80.13	79.49	80.77	79.49	85.9	83.33	85.26	85.9	86.54
USMLE	47.53	48.15	45.06	45.68	48.15	87.65	87.04	86.34	87.04	87.04	89.44	88.27	90.06	88.27	90.74
JAMA	20.1	18.96	20.1	19.17	18.76	75.83	75.55	76.35	76.04	75.1	80.92	82.08	82.48	82.48	82
NEJM	27.22	27.22	27.22	29.75	27.85	68.79	68.15	68.59	68.35	65.82	77.07	80.77	78.34	79.49	74.52
BIDMC	30.22	30.22	28.78	30.22	28.06	78.42	76.98	74.82	75.54	76.98	79.14	81.29	82.01	79.14	81.29

## Sheet: Fig4c
Claude Sonnet-3.5 Imaging FPR	Baseline	Baseline	Baseline	Baseline	Baseline	Evidence-Based (Baseline)	Evidence-Based (Baseline)	Evidence-Based (Baseline)	Evidence-Based (Baseline)	Evidence-Based (Baseline)	Evidence-Based (Optimized)	Evidence-Based (Optimized)	Evidence-Based (Optimized)	Evidence-Based (Optimized)	Evidence-Based (Optimized)
Random Seed	42	43	44	45	46	42	43	44	45	46	42	43	44	45	46
Synthetic	28.48	28.95	28.76	28.76	27.92	9.68	8.97	8.97	8.33	8.97	5.77	7.05	4.49	7.05	4.49
USMLE	6.37	6.96	7.64	7.05	7.64	3.09	2.47	3.11	2.47	3.09	1.86	1.23	1.24	2.47	1.23
JAMA	7.35	7.28	7.3	7.27	7.14	2.4	2.72	2.29	2.6	2.6	1.67	2.08	1.88	1.67	1.77
NEJM	8.28	8.33	7.69	7.74	8.28	5.1	5.1	5.13	5.06	5.06	3.82	3.21	3.18	3.85	4.46
BIDMC	11.45	10.61	11.63	11.45	10.94	5.04	5.04	5.04	5.04	5.04	5.04	5.04	4.32	5.04	4.32

## Sheet: Fig4d
Claude Sonnet-3.5 Imaging FNR	Baseline					Evidence-Based (Baseline)					Evidence-Based (Optimized)
Random Seed	42	43	44	45	46	42	43	44	45	46	42	43	44	45	46
Synthetic	3.31	3.95	3.27	3.92	4.55	2.58	2.56	2.56	2.56	2.56	0	1.92	1.92	0.64	0.64
USMLE	17.2	15.19	15.29	14.1	14.65	1.23	1.23	1.86	1.85	1.23	0	1.23	0	0.62	0
JAMA	9.19	9.67	9.87	9.45	9.3	2.92	2.72	2.6	2.81	2.81	1.25	1.77	1.15	0.94	1.35
NEJM	5.73	4.49	7.05	3.23	5.73	1.91	2.55	4.49	3.16	2.53	0.64	1.28	1.91	0.64	1.91
BIDMC	2.29	3.79	3.1	3.05	2.34	2.88	2.88	2.88	2.88	2.88	1.44	2.88	2.16	1.44	2.16

## Sheet: Fig5
(a) Imaging Accuracy	Llama 3	Claude Sonnet-3.5	Physician
	62.2222	57.6037	39.0244
(b) Imaging FPR	Llama 3	Claude Sonnet-3.5	Physician
	6.83761	6.83761	7.69231
(c) Imaging FNR	Llama 3	Claude Sonnet-3.5	Physician
	5.98291	3.4188	5.98291
(d) Imaging F1 Score	Llama 3	Claude Sonnet-3.5	Physician
	92.9577	94.4444	92.5234
(e) Number of Imaging Studies	Llama 3	Claude Sonnet-3.5	Physician
	1	2	2
	0	2	2
	1	1	2
	2	1	1
	1	2	1
	1	1	1
	1	1	2
	1	1	1
	3	3	1
	4	4	2
	1	1	1
	1	1	2
	1	1	1
	1	1	2
	1	1	2
	2	5	1
	2	2	1
	3	3	1
	1	1	1
	2	2	2
	1	1	1
	1	1	1
	1	1	3
	1	2	1
	0	1	1
	1	1	1
	2	1	1
	1	2	3
	1	1	2
	1	4	2
	2	2	2
	0	1	1
	1	2	2
	4	7	1
	4	4	1
	2	2	1
	0	5	1
	4	4	1
	4	4	1
	4	4	1
	1	1	1
	1	1	1
	4	4	1
	4	4	1
	1	1	1
	1	1	2
	2	2	1
	1	1	1
	1	1	1
	1	1	1
	1	1	1
	1	1	1
	1	1	1
	1	1	1
	1	1	2
	1	1	1
	1	3	1
	1	2	1
	8	2	1
	2	5	1
	1	1	1
	1	1	1
	1	1	1
	1	1	3
	0	1	1
	1	1	2
	1	1	1
	4	4	1
	1	2	1
	1	5	1
	1	1	1
	1	1	2
	1	1	1
	4	4	1
	4	4	1
	1	2	1
	1	1	2
	1	1	1
	1	1	1
	4	4	1
	1	4	2
	2	2	3
	2	2	1
	1	2	1
	1	2	1
	2	2	1
	2	2	1
	2	2	1
	2	2	1
	2	1	2
	0	1	1
	2	3	3
	1	1	4
	1	1	2
	1	1	2
	1	1	3
	1	1	1
	2	1	3
	1	1	2
	1	1	1
	1	1	1
	1	1	1
	1	1	1
	1	1	1
	1	1	3
	1	1	2
	1	1	2
	1	2	1
	2	1	2
	1	1	2
	2	5	2
	1	2	1
	2	2	1
	2	2	1
	1	1	1
	1	1	1
	1	1	1
(f) Imaging DSC Score	(CL)	(CP)	(LP)
	0	0	0
	0	0	0
	100.00000000000000	0	0
	0	0	0
	0	0	0
	100.00000000000000	0	0
	100.00000000000000	66.66666666666670	66.66666666666670
	100.00000000000000	0	0
	100.00000000000000	50.00000000000000	50.00000000000000
	100.00000000000000	33.33333333333330	33.33333333333330
	100.00000000000000	0	0
	100.00000000000000	0	0
	100.00000000000000	0	0
	100.00000000000000	66.66666666666670	66.66666666666670
	100.00000000000000	0	0
	28.57142857142860	0	0
	100.00000000000000	0	0
	100.00000000000000	0	0
	0	0	100.00000000000000
	100.00000000000000	50.00000000000000	50.00000000000000
	100.00000000000000	0	0
	100.00000000000000	0	0
	100.00000000000000	50.00000000000000	50.00000000000000
	0	0	0
	0	100.00000000000000	0
	100.00000000000000	0	0
	0	0	0
	0	0	0
	0	0	0
	40.00000000000000	0	0
	100.00000000000000	50.00000000000000	50.00000000000000
	0	0	0
	0	0	0
	54.54545454545450	0	0
	100.00000000000000	0	0
	100.00000000000000	0	0
	0	0	0
	100.00000000000000	0	0
	100.00000000000000	0	0
	100.00000000000000	0	0
	100.00000000000000	0	0
	100.00000000000000	0	0
	100.00000000000000	0	0
	100.00000000000000	0	0
	100.00000000000000	0	0
	100.00000000000000	0	0
	100.00000000000000	0	0
	100.00000000000000	0	0
	0	100.00000000000000	0
	100.00000000000000	100.00000000000000	100.00000000000000
	100.00000000000000	0	0
	100.00000000000000	100.00000000000000	100.00000000000000
	0	0	100.00000000000000
	100.00000000000000	100.00000000000000	100.00000000000000
	0	0	0
	100.00000000000000	0	0
	0	0	0
	0	0	100.00000000000000
	20.00000000000000	0	0
	28.57142857142860	0	0
	100.00000000000000	0	0
	0	0	0
	100.00000000000000	0	0
	100.00000000000000	0	0
	0	0	0
	0	0	0
	100.00000000000000	0	0
	100.00000000000000	0	0
	0	0	0
	33.33333333333330	0	0
	0	0	0
	100.00000000000000	0	0
	100.00000000000000	0	0
	100.00000000000000	0	0
	100.00000000000000	0	0
	0	0	100.00000000000000
	100.00000000000000	0	0
	0	0	0
	100.00000000000000	0	0
	100.00000000000000	0	0
	0	33.33333333333330	0
	100.00000000000000	0	0
	100.00000000000000	0	0
	0	0	0
	0	66.66666666666670	0
	100.00000000000000	0	0
	100.00000000000000	0	0
	100.00000000000000	0	0
	100.00000000000000	66.66666666666670	66.66666666666670
	0	0	0
	0	0	0
	0	0	0
	100.00000000000000	0	0
	100.00000000000000	0	0
	100.00000000000000	0	0
	100.00000000000000	0	0
	100.00000000000000	0	0
	0	50.00000000000000	0
	100.00000000000000	0	0
	100.00000000000000	0	0
	100.00000000000000	0	0
	0	0	0
	100.00000000000000	0	0
	100.00000000000000	0	0
	100.00000000000000	0	0
	100.00000000000000	0	0
	0	0	0
	66.66666666666670	0	0
	0	0	0
	100.00000000000000	66.66666666666670	66.66666666666670
	28.57142857142860	0	0
	66.66666666666670	0	0
	100.00000000000000	0	0
	100.00000000000000	0	0
	100.00000000000000	0	0
	100.00000000000000	0	0
	100.00000000000000	0	0

[truncated: 19 more sheets: SFig1, SFig2, SFig3a, SFig3b, SFig4a, SFig4b, SFig5, SFig6a, SFig6b, SFig7a, SFig7b, SFig8a, SFig8b, SFig9, SFig10b, SFig10c, SFig10d, SFig11, SFig13]
