# Supplementary material for: Evaluating acute image ordering for real-world patient cases via language model alignment with radiological guidelines
Source: Commun Med (Lond). 2025 Aug 4;5:332. doi: 10.1038/s43856-025-01061-9 (PMC12322208; doi:10.1038/s43856-025-01061-9)
Supplement: Supplementary file 5 — Supplementary Data 2 [file 43856_2025_1061_MOESM5_ESM.xlsx]

## Sheet: Supplementary Data 1
Model Error	Frequency	Example Patient One-Liner	Model Predicted Label	Ground-Truth Label
Incorrect ACR AC Topic Prioritization: The model fails to recognize a constellation of clinical findings that is suggestive of a topic that is either more life-threatening or a better explanation of all presenting symptoms.	0.4	A 69-year-old man presents to clinic due to shortness of breath, worsening pain in his right shoulder, and episodes of hemoptysis.	Hemoptysis	Noninvasive Clinical Staging of Primary Lung Cancer
		A 62-year-old woman undergoing peritoneal dialysis (PD) for kidney failure due to IgA nephropathy presented to the PD clinic with a 1-day history of severe abdominal pain and cloudy PD fluid.	Acute Nonlocalized Abdominal Pain	Sepsis
		A woman in her late 50s presented to the clinic with severe right eye pain and a headache for the past 2 days.	Orbits, Vision, and Vision Loss	Headache
Fabricated Patient Signs or Symptoms: The predicted topic is incorrect because the model assumes the presence of a sign or symptom that is not present in the input patient one-liner.	0.24	An otherwise healthy man in his 60s presented to a tertiary otolaryngology clinic reporting a 1-year medical history of progressively worsening hoarseness and dyspnea.	Hearing Loss and/or Vertigo	Chronic Dyspnea-Noncardiovascular Origin
		A teenage girl presented with new onset of bilateral upper extremity numbness and paresthesias.	Neck Mass/Adenopathy	Myelopathy
Incorrect Patient Demographic: The model incorrectly categorizes a pediatric topic label for an adult patient, or vice versa.	0.16	A 4-year-old boy comes to the pediatrician with his mother with a 3-day history of cough and runny nose with decreased oral intake over the past 24 hours.	Acute Respiratory Illness in Immunocompetent Patients	Pneumonia in the Immunocompetent Child
		A teenage girl newly diagnosed with idiopathic intracranial hypertension by her neurologist presented with 2 weeks of headaches, dizziness, and blurred vision.	Headache	Headache-Child
Predicting Nonexistent ACR AC Topics: The predicted topic is a relevant label to describe the patient case, but is not a documented ACR AC Topic.	0.14	A 77-year-old man presents to the emergency department with a complaint of sudden onset weakness in his right upper extremity.	Acute Stroke or TIA	Cerebrovascular Diseases-Stroke and Stroke-Related Conditions
		A woman in her 80s with a history of recurrent oral cancer presented with a new, biopsy-confirmed, squamous cell carcinoma (SCC).	Staging and Follow-up of Head and Neck Cancer	Staging and Post-Therapy Assessment of Head and Neck Cancer
		A 25-year-old woman presents to her primary care physician complaining of recent hair growth along her jawline, now requiring her to shave every 2 days.	Hirsutism	Clinically Suspected Adnexal Mass, No Acute Symptoms
Rare Disease: The case describes a rare disease in the population that is likely not well-represented in the model’s training dataset.	0.06	A 7-year-old boy with a history of Klinefelter syndrome presented to the pediatric glaucoma service with a 4-year history of intense intermittent photophobia.	Headache-Child	Orbital Imaging and Vision Loss-Child
		A boy aged 13 years was referred for choroidal mass of the right eye.	Palpable Abdominal Mass-Suspected Neoplasm	Orbital Imaging and Vision Loss-Child

## Sheet: Supplementary Data 1 Caption
Supplementary Data 1: Failure Modes of Large Language Models in ACR AC Topic Classification Prediction. We characterized 100 randomly selected instances of incorrect ACR AC Topic predictions made by either Claude Sonnet-3.5 or Llama 3. Qualitatively, we found that there were 5 common failure modes to explain the majority of incorrect predictions made by LLMs: (1) Incorrect prioritization of ACR A…
